# Supplementary material for: The Globin Gene Family in Arthropods: Evolution and Functional Diversity
Source: Front Genet. 2020 Aug 13;11:858. doi: 10.3389/fgene.2020.00858 (PMC7457136; doi:10.3389/fgene.2020.00858)
Supplement: TABLE S1 — List of taxa and globin sequences. [file Table_1.XLSX]

## Sheet: List of globin sequences
order	species	common name	gene name		length (aa)	intron positions	N-Myristoylation			3C-Palmi-	source / assembly level	comment
							predicted by			toylation
				globin			1: Myristoylator			predicted			GenBank entries	GenBank entries
				clade			2: PSORT			by			annotated protein	EST/TSA
							3: NMT-Predictor			CSS-Palm
							1	2	3
HOLOMETABOLA
Diptera	Drosophila melanogaster	fruit fly	DmeGlob1	HbL	153	D7.0 ; G7.0	no	no	no	no	chromosomes		AAF55246.1 - globin 1	EST: AI109643.1 e.g. ; TSA: JV215133.1 ; JV222655.1
			DmeGlob2	HbL	222	B12.2 ; G7.0	no	no	no	no	chromosomes		AAF54108.3 - globin 2	EST: EL878331.1 e.g. ; TSA: JV223739.1
			DmeGlob3	HbL	196	B12.2 ; G7.0	no	no	no	no	chromosomes		AAG22211.3 - globin 3	EST: EL876979.1 e.g. ; TSA: JV222089.1
	Ceratitis capitata	mediterranean fruit fly	CcaGlob1	HbL	155	D7.0 ; G7.0	no	no	no	no	scaffolds		XP_004518218.1 - cytoglobin-1	EST: JK833793.1 e.g. ; TSA: GAMC01006281.1 ; GAMC01006282.1
			CcaGlob2	HbL	174	B12.2 ; G7.0	no	no	no	no	scaffolds		XP_012161709.1 - uncharacterized protein	EST: JK833672.1 : TSA: GAMC01009859.1 ; GAMC01009856.1
	Glossina morsitans	tsetse fly	GmoGlob1	HbL	152	D7.0 ; G7.0	no	no	no	no	EST			EST: DV619384.1 e.g. ; TSA: EZ423077.1
	Glossina austeni	tsetse fly	GauGlob1a	HbL	152	D7.0 ; G7.0	no	no	no	no	scaffolds
			GauGlob1b	HbL	152	D7.0 ; G7.0	no	no	no	no	scaffolds
			GauGlob2	HbL	177	B12.2 ; G7.0	no	no	no	no	scaffolds
	Glossina brevipalpis	tsetse fly	GbrGlob1a	HbL	152	D7.0 ; G7.0	no	no	no	no	scaffolds
			GbrGlob1b	HbL	152	D7.0 ; G7.0	no	no	no	no	scaffolds
			GbrGlob2	HbL	180	B12.2 ; G7.0	no	no	no	no	scaffolds
	Glossina fuscipes	tsetse fly	GfuGlob1a	HbL	152	D7.0 ; G7.0	no	no	no	no	scaffolds
			GfuGlob1b	HbL	152	D7.0 ; G7.0	no	no	no	no	scaffolds
			GfuGlob2	HbL	179	B12.2 ; G7.0	no	no	no	no	scaffolds
	Glossina pallidipes	tsetse fly	GpaGlob1a	HbL	152	D7.0 ; G7.0	no	no	no	no	scaffolds
			GpaGlob1b	HbL	152	D7.0 ; G7.0	no	no	no	no	scaffolds
			GpaGlob2	HbL	179	B12.2 ; G7.0	no	no	no	no	scaffolds
	Lucilia cuprina	australian sheep blowfly	LcuGlob1	HbL	155	D7.0 ; G7.0	no	no	no	no	scaffolds		KNC29825.1 - hypothetical protein
			LcuGlob2	HbL	182	B12.2 ; G7.0	no	no	no	no	scaffolds		KNC31407.1 - hypothetical protein
	Megaselia scalaris	humpbacked fly	MscGlob1a	HbL	167	D7.0 ; G7.0	no	no	no	no	scaffolds
			MscGlob1b	HbL	155	D7.0 ; G7.0	no	no	no	no	scaffolds
			MscGlob1c	HbL	154	D7.0 ; G7.0	no	no	no	no	scaffolds
			MscGlob1d	HbL	154	D7.0 ; G7.0	no	no	no	no	scaffolds
			MscGlob2	HbL	partial	B12.2 (partial)	no	no	no	no	scaffolds
	Musca domestica	house fly	MdoGlob1	HbL	155	D7.0 ; G7.0	no	no	no	no	scaffolds		XP_005183602.1 - globin CTT-VI	TSA: KA644791.1 e.g.
			MdoGlob2	HbL	181	B12.2 ; G7.0	no	no	no	no	scaffolds		XP_005180145.1 - uncharacterized protein
	Gasterophilus intestinalis	bot fly	GinGlob1	HbL	151	D7.0 ; G7.0	no	no	no	no	genomic sequence		AAC80435.1 - hemoglobin
	Anopheles gambiae	mosquito	AgaGlob1	HbL	168	B12.2 ; G7.0	no	no	no	no	chromosomes		CAJ65690.1 - globin 1	EST: BX608060.1 ; BM644866.1 e.g.
			AgaGlob2	HbL	182	B12.2	no	no	no	no	chromosomes		CAJ65692.1 - globin 2
			AgaGbXL	GbXL	215	B12.2 ; G7.0	yes	yes	yes	yes	chromosomes		XP_551936.2 - AGAP012257-PA (partial)
	Aedes aegypti	mosquito	AaeGlob1	HbL	151	B12.2 ; E18.0 ; G7.0	no	no	no	no	scaffolds		XP_001654443.1 - AAEL010322-PA	EST: DV261267.1 e.g.
			AaeGlob2	HbL	152	B12.2	no	no	no	no	scaffolds		XP_001650222.1 - AAEL005034-PA
			AaeGbXL	GbXL	217	B12.2 ; G7.0	yes	yes	yes	yes	scaffolds		XP_001648433.1 - AAEL004105-PA
	Culex quinquefasciatus	southern house mosquito	CquGlob1a	HbL	164	B12.2 ; E16.1 ; G7.0	no	no	no	no	scaffolds		XP_001847180.1 (partial) - globin 1
			CquGlob1b	HbL	167	B12.2 ; E16.1 ; G7.0	no	no	no	no	scaffolds
			CquGlob2	HbL	154	B12.2	no	no	no	no	scaffolds		XP_001843831.1 - globin 2
			CquGbXL	GbXL	partial	B12.2 ; G7.0 (partial)	yes	yes	yes	yes	scaffolds		XP_001847170.1 (partial) - neuroglobin
	Chironomus riparius	nonbiting midge	CriHb2B	HbL	160		no	no	no	no			P02222.2 - Globin CTT-II beta
			CriHb3A	HbL	152		no	no	no	no			P02231.1 - Globin CTT-IIIA
			CriHb6	HbL	162		no	no	no	no			P02224.2 - Globin CTT-VI
			CriHbE	HbL	152		no	no	no	no			P11582.1 - Globin CTT-E/E'
			CriGbXL	GbXL	236	B12.2 ; G7.0	yes	yes	yes	yes	cDNA			Genbank: MN956541
			~30 more Globins	HbL
	Lutzomyia longipalpis	sandfly	LloGlob1	HbL	157	E14.1 ; G7.0	no	no	no	no	scaffolds			EST: AM097312.1 (partial)
			LloGbXL	GbXL	partial	B12.2 ; G7.0 (partial)					scaffolds
	Phlebotomus papatasi	sandfly	PpaGlob1	HbL	157	E14.1 ; G7.0	no	no	no	no	scaffolds
			PpaGbXL	GbXL	205	B12.2 ; G7.0	yes	yes	yes	yes	scaffolds
	Mayetiola destructor	hessian fly	MdeGlob1	HbL	156	D7.0 ; G7.0	no	no	no	no	scaffolds
			MdeGbXL	GbXL	208	B12.2 ; G7.0	yes	yes	yes	yes	scaffolds
Lepidoptera	Bombyx mori	domestic silkworm (silkmoth)	BmoHbL	HbL	173	B12.2 ; G7.0	yes	yes	no	no	scaffolds		BAG86628.1 - globin	EST: FS731569.1 e.g. ; TSA: GBJR01005841.1
			BmoGbXLa	GbXL	193	B12.2 ; G7.0	yes	yes	yes	yes	scaffolds		XP_004926839.1 - neuroglobin-like	EST: FS838508.1 ; BP118291.1 ; TSA : GBJR01008703.1
			BmoGbXLb	GbXL	191	B12.2 ; G7.0	yes	yes	yes	yes	scaffolds		XP_004926840.1 - neuroglobin-like	TSA : GBJR01008704.1
	Samia cynthia ricini	indian eri silkmoth	ScyHbL	HbL	173	B12.2 ; G7.0	yes	yes	no	no	single sequence (mRNA)		BAG86629.1 - globin	EST: DC869374.1 e.g.
	Antheraea assama	indian muga silkmoth	AasHbL	HbL	173		yes	no	no	no	EST			EST: FG226704.1 ; FG204670.1
			AasGbXL	GbXL	191		yes	yes	yes	yes	EST			EST: FG207252.1 ; FG207432.1
	Bicyclus anynana	squinting bush brown	BanHbL	HbL	172		yes	yes	no	no	EST			EST: GE660052.1 ; GE660051.1
	Heliothis virescens	tobacco budworm	HvirHbL	HbL	173		yes	yes	no	no	EST			EST: GT214257.1 ; GT214258.1 e.g.
	Spodoptera frugiperda	fall armyworm	SfrHbL1	HbL	173	B12.2 ; G7.0	yes	yes	yes	no	contigs			EST: DY792430.1 (partial)
			SfrHbL2	HbL	171	B12.2 ; G7.0	no	no	no	no	contigs			TSA: GCTM01013542.1
			SfrGbXLa	GbXL	191	B12.2 ; G7.0	yes	yes	yes	yes	contigs
			SfrGbXLb	GbXL	191	B12.2 ; G7.0	yes	yes	yes	yes	contigs			EST: FP360349.1 (partial)
	Spodoptera littoralis	cotton leafworm	SliHbL1	HbL	173		yes	yes	no	no	EST			EST: GW825969.1 e.g. ; TSA: EZ982740.1
	Danaus plexippus	monarch butterfly	DplHbL1	HbL	170	B12.2 ; G7.0	yes	yes	no	no	scaffolds		EHJ71062.1 - globin 1	EST: EY265981.1
			DplHbL2	HbL	167	B12.2 ; G7.0	yes	yes	yes	no	scaffolds		EHJ71061.1 - globin
			DplHbL3	HbL	172	B12.2 ; G7.0	yes	yes	no	no	scaffolds		EHJ71060.1 - globin
			DplGbXLa	GbXL	192	B12.2 ; G7.0	yes	yes	yes	yes	scaffolds		EHJ74549.1 (partial) - hypothetical protein
			DplGbXLb	GbXL	190	B12.2 ; G7.0	yes	yes	yes	yes	scaffolds		EHJ74548.1 - hypothetical protein
Coleoptera	Tribolium castaneum	red flour beetle	TcaHbL1	HbL	164	B12.2 ; G7.0	yes	yes	no	no	chromosomes		EFA09084.1 - hypothetical protein	EST: DT802928.1 e.g.
			TcaHbL2	HbL	168	B12.2 ; G7.0	yes	yes	no	no	chromosomes		EFA09085.1 - hypothetical protein
			TcaGbXL	GbXL	189	B12.2 ; G7.0	yes	yes	yes	yes	chromosomes		XP_008191892.1 - neuroglobin
	Dendroctonus ponderosae	mountain pine beetle	DpoHbL1	HbL	169	B12.2 ; G7.0	yes	yes	yes	no	scaffolds		ENN77703.1 - hypothetical protein	EST: GT328954.1 e.g.
			DpoHbL2	HbL	172	B12.2 ; G7.0	yes	yes	no	no	scaffolds		ERL88430.1 (incorrect) - hypothetical protein	EST: GT365401.1 e.g.
			DpoGbXL	GbXL	189	B12.2 ; G7.0	yes	yes	yes	yes	scaffolds		ERL93989.1 (partial) - hypothetical protein	TSA : GAFX01013023.1
	Diabrotica virgifera	western corn rootworm	DviHbL	HbL	164		yes	yes	no	no	EST			EST: EW770346.1 ; EW774908.1
	Dascillus cervinus	orchid beetle	DceHbL	HbL	180		yes	yes	yes	no	EST			EST: CV154404.1 ; CV154671.1 e.g.
Strepsiptera	Mengenilla moldrzyki	twisted-wing parasite	MmoHbL	HbL	partial	B12.2 ; G7.0 (partial)	yes	yes	yes	no	scaffolds			TSA: JP099524.1 ; GACY01002267.1
			MmoGbXL	GbXL	208	B12.2 ; G7.0	yes	yes	yes	yes	scaffolds			TSA: JP095491.1 ; GACY01011942.1
Hymenoptera	Apis mellifera	honey bee	AmeHbL	HbL	171	B12.2 ; G7.0	no	no	no	no	chromosomes		CAJ43388.1 - globin 1	TSA: HP460204.1 e.g. ; EST: BI510270.1 e.g.
			AmeGbXL	GbXL	184	B12.2 ; G7.0	yes	yes	yes	yes	chromosomes		XP_001121996.2 - cytoglobin	TSA: HP495970.1
	Bombus terrestris	bumblebee	BteHbL1	HbL	171	B12.2 ; G7.0	no	no	no	no	chromosomes		XP_003396832.1 - globin-like	TSA: JL799800.1 e.g. ; EST: FN637992.1 e.g.
			BteHbL2	HbL	171	B12.2 ; G7.0	yes	yes	yes	no	chromosomes		XP_003396830.1 - cytoglobin-like	TSA: JL827364.1 e.g. ; EST: FN619143.1
			BteGbXL	GbXL	184	B12.2 ; G7.0	yes	yes	yes	yes	chromosomes		XP_003400201.1 - globin-1-like	TSA: JL656715.1 e.g.
	Nasonia vitripennis	wasp	NviHbL	HbL	170	B12.2 ; G7.0	yes	yes	yes	no	chromosomes		XP_001608300.1 - globin	EST: ES647907.1 e.g.
			NviGbXL	GbXL	206	B12.2 ; G7.0	yes	yes	yes	yes	chromosomes		XP_003426979.1 (partial) - cytoglobin-1-like	EST: GE444192.1 ; GE388655.1 e.g.
	Camponotus floridanus	Carpenter ant	CflHbL	HbL	170	B12.2 ; G7.0	no	no	no	no	scaffolds		EFN61015.1 - globin
			CflGbXL	GbXL	193	B12.2 ; G7.0	yes	yes	yes	yes	scaffolds		XP_011265303.1 - neuroglobin-like
	Solenopsis invicta	red imported fire ant	SinHbL	HbL	170	B12.2 ; G7.0	no	no	no	no	scaffolds		XP_011170918.1 - cytoglobin-2-like	EST: EE146076.1 ; EE148270.1 e.g.
			SinGbXL	GbXL	194	B12.2 ; G7.0	yes	yes	yes	yes	scaffolds		XP_011176408.1 - neuroglobin-like
PSOCOPTERA	Pediculus humanus corporis	body louse	PhuHbL1	HbL	157	B12.2 ; G7.0	yes	yes	yes	no	scaffolds		XP_002427532.1 - Globin CTT-VIIB-8 precursor
			PhuHbL2	HbL	153	E2.2	no	no	no	no	scaffolds		XP_002424739.1 - hypothetical protein
			PhuHbL3	HbL	158	no intron	no	no	no	no	scaffolds		XP_002424745.1 (partial) - hypothetical protein
			PhuGbX	GbX	258	NA63.2 ; B12.2 ; E10.2 ; G7.0	yes	yes	yes	no	scaffolds		XP_002427507.1 (partial) - Globin D, coelomic
			PhuGbXL	GbXL	190	B12.2 ; G7.0	yes	yes	yes	yes	scaffolds		XP_002426939.1 (partial) - Neuroglobin
CONDYLOGNATHA
Hemiptera	Acyrthosiphon pisum	pea aphid	ApiHbL	HbL	150	B12.2 ; G7.0	no	no	no	no	scaffolds		NP_001156237.1 - neuroglobin-like	EST: EX627271.1 e.g. ; TSA: HP416330.1 e.g.
			ApiGbX	GbX	215	B12.2 ; E10.2 ; G7.0	yes	yes	yes	no	scaffolds		NP_001191927.1 (partial) - neuroglobin-like	EST: CN585650.1; FF335385.1 e.g.
			ApiGbXL	GbXL	194	B12.2 ; G7.0	yes	yes	yes	yes	scaffolds		XP_001946608.3 (partial) - neuroglobin-like	EST: FO013256.1 ; TSA: HP416275.1 e.g.
	Aphis gossypii	cotton aphid	AgoHbL	HbL	partial						EST			EST: GW565753.1 ; GW549385.1
			AgoGbX	GbX	215		yes	yes	yes	no	EST			EST: GW514355.1 ; GW551096.1 e.g.
			AgoGbXL	GbXL	194		yes	yes	yes	yes	EST			EST: DR391911.1 ; GW509352.1 e.g.
	Bemisia tabaci	silverleaf whitefly	BtaHbL	HbL	166		no	no	no	no	TSA			TSA: EZ941247.1 e.g.
			BtaGbX	GbX	212		yes	yes	yes	no	TSA			TSA: EZ962295.1 e.g.
			BtaGbXL	GbXL	partial						TSA			TSA: EZ951267.1
	Myzus persicae	green peach aphid	MpeHbL	HbL	150		no	no	no	no	EST			EST: ES220474 e.g.
	Maconellicoccus hirsutus	hibiscus mealybug	MhiHbL	HbL	161		no	no	no	no	EST			EST: EH215989 e.g.
	Nilaparvata lugens	brown planthopper	NluHbL	HbL	200	NA46.0 ; B12.2 ; G7.0	no	no	no	no	scaffolds			EST: DB823919 e.g. ; TSA: GAYF01012797.1 : GANM01006434.1
			NluGbX	GbX	230	B12.2 ; E10.2 ; G7.0	yes	yes	yes	no	scaffolds			TSA: GANM01011156.1
			NluGbXL	GbXL	196	B12.2 ; G7.0	yes	yes	yes	yes	scaffolds			TSA: GANM01003765.1 ; GAYF01019848.1
	Diaphorina citri	Asian citrus psyllid	DciHbL	HbL	158	B12.2 ; G7.0	no	no	no	no	scaffolds		XP_008485782.1 (partial) - globin CTT-Y-like	EST: FK256716.1 e.g.
			DciGbX	GbX	248	B12.2 ; E10.2 ; G7.0	yes	yes	yes	no	scaffolds		XP_008468924.1 (partial) - uncharactrerized protein
	Buenoa macrotibialis	backswimmer	BmaHbL	HbL	154		no	no	no	no	genomic sequence		CCH63387.1 - globin
	Cimex lectularius	bed bug	CleHbL	HbL	partial	B12.2 ; G7.0 (partial)					scaffolds
			CleGbX	GbX	198	B12.2 ; E10.2 ; G7.0	yes	no	no	no	scaffolds
			CleGbXL	GbXL	185	B12.2 ; G7.0	yes	yes	yes	yes	scaffolds
	Halyomorpha halys	brown marmorated stink bug	HhaHbL	HbL	partial	B12.2 ; G7.0 (partial)					scaffolds
			HhaGbX	GbX	195	B12.2 ; E10.2 ; G7.0	yes	yes	yes	no	scaffolds
			HhaGbXL	GbXL	176	B12.2 ; G7.0	yes	yes	yes	yes	scaffolds			TSA: GBHT01002936.1 e.g.
	Homalodisca vitripennis	glassy-winged sharpshooter	HvitHbL1	HbL	partial	B12.2 ; G7.0 (partial)					scaffolds
			HvitHbL2	HbL	171	no introns	no	no	no	no	scaffolds
			HvitHbL3	HbL	203	no introns	no	no	no	no	scaffolds
			HvitHbL4	HbL	partial	B12.2 ; G7.0 (partial)					scaffolds
			HvitGbX	GbX	partial	B12.2 ; E10.2 ; G7.0	yes	no	no	no	scaffolds
			HvitGbXL	GbXL	189	B12.2 ; G7.0	yes	yes	yes	yes	scaffolds
	Oncopeltus fasciatus	milkweed bug	OfaHbL	HbL	partial	B12.2 ; G7.0 (partial)					scaffolds
			OfaGbX	GbX	197	B12.2 ; E10.2 ; G7.0	yes	yes	yes	no	scaffolds
			OfaGbXL	GbXL	183	B12.2 ; G7.0	yes	yes	yes	yes	scaffolds
	Pachypsylla venusta	hackberry petiole gall psyllid	PveHbL	HbL	156	B12.2 ; G7.0	no	no	no	no	scaffolds			TSA: GAOP01056756.1
			PveGbX	GbX	226	B12.2 ; E10.2 ; G7.0	yes	yes	yes	no	scaffolds			TSA: GAOP01060942.1 ; GAOP01060943.1
	Rhodnius prolixus	kissing bug	RprHbL1	HbL	partial	B12.2 ; G7.0 (partial)					scaffolds	only Exon2
			RprHbL2	HbL	partial	B12.2 ; G7.0 (partial)					scaffolds	only Exon2
			RprGbX	GbX	partial	B12.2 ; E10.2 ; G7.0	yes	yes	yes	no	scaffolds	Cterm uncertain
			RprGbXL	GbXL	187	B12.2 ; G7.0	yes	yes	yes	yes	scaffolds
Thysanoptera	Frankliniella occidentalis	western flower thrips	FocHbL	HbL	174	B12.2 ; G7.0	yes	yes	yes	no	scaffolds			TSA: GAXD01012881.1
			FocGbX	GbX	partial	B12.2 ; E10.2 ; G7.0 (partial)					scaffolds	Nterm uncertain
			FocGbXL	GbXL	202	B12.2 ; G7.0	yes	yes	yes	yes	scaffolds			TSA: GAXD01023866.1
POLYNEOPTERA
Orthoptera	Laupala kohalensis	cricket	LkoHbL	HbL	179		yes	yes	yes	no	EST			EH635968 e.g.
	Locusta migratoria	migratory locust	LmiHbL1	HbL	179	B12.2 ; G7.0	yes	yes	yes	no	contigs			EST: CO849041.1
			LmiHbL2	HbL	partial	B12.2 ; G7.0 (partial)	yes	yes	yes	no	contigs	Exon3 missing
			LmiGbX	GbX	partial	B12.2 ; E10.2 ; G7.0 (partial)					contigs	Nterm missing
			LmiGbXL	GbXL	partial	B12.2 ; G7.0 (partial)					contigs	Nterm missing
Isoptera	Reticulitermes flavipes	eastern subterranean termite	RflHbL	HbL	173		no	no	no	no	EST			GO907760
	Zootermopsis nevadensis	damp wood termite	ZneHbL1	HbL	182	B12.2 ; G7.0	yes	yes	yes	no	scaffolds		KDR21528.1 - Globin
			ZneHbL2	HbL	179	B12.2 ; G7.0	yes	yes	yes	no	scaffolds		KDR21529.1 (to long) - Globin
			ZneGbX	GbX	238	B12.2 ; E10.2 ; G7.0	yes	yes	yes	no	scaffolds
			ZneGbXL	GbXL	195	B12.2 ; G7.0	yes	yes	yes	yes	scaffolds		KDR16228.1 (partial) - hypothetical protein
Blattodea	Blattella germanica	german cockroach	BgeHbL1	HbL	179	B12.2 ; G7.0	yes	yes	yes	no	scaffolds			TSA: GBID01003313.1 ; EST: FG127728 e.g.
			BgeHbL2	HbL	182	B12.2 ; G7.0	yes	yes	no	no	scaffolds			TSA: GBID01003159.1 ; EST: FG126203 e.g.
			BgeGbX	GbX	214	B12.2 ; E10.2 ; G7.0	yes	yes	yes	no	scaffolds
			BgeGbXL	GbXL	184	B12.2 ; G7.0	yes	yes	yes	yes	scaffolds
PALAEOPTERA
Odonata	Ladona fulva	scarce chaser	LfuHbL1	HbL	partial	B12.2 ; G7.0 (partial)					scaffolds	Exon1 missing
			LfuHbL2	HbL	180	B12.2 ; G7.0	yes	yes	yes	no	scaffolds
			LfuHbL3	HbL	185	B12.2 ; G7.0	yes	yes	yes	no	scaffolds
			LfuHbL4	HbL	partial	B12.2 ; G7.0 (partial)					scaffolds	only Exon2
			LfuGbXa	GbX	285	B12.2 ; E10.2 ; G7.0	no	no	no	no	scaffolds
			LfuGbXb	GbX	298	B12.2 ; E10.2 ; G7.0	no	no	no	no	scaffolds
			LfuGbXc	GbX	281	B12.2 ; E10.2 ; G7.0	no	no	no	no	scaffolds
			LfuGbXL	GbXL	201	B12.2 ; G7.0	yes	yes	yes	no	scaffolds
Ephemeroptera	Baetis spec	blue-winged olives	BspHbL1	HbL	180		no	no	no	no	EST			EST: FN200002 ; FN199782
			BspHbL2	HbL	176		no	no	no	no	TSA			TSA: GATU01073540.1 e.g.
			BspGbX	GbX	partial						TSA			TSA: GATU01044379.1
			BspGbXL	GbXL	partial						TSA			TSA: GATU01014466.1
	Ephemera danica	common burrower mayfly	EdaHbL1	HbL	202	B12.2 ; G7.0	yes	yes	yes	no	scaffolds			TSA: GAUK01105697.1
			EdaHbL2	HbL	176	B12.2 ; G7.0	yes	yes	yes	no	scaffolds			TSA: GAUK01098879.1
			EdaHbL3	HbL	169	NA17.2 ; B12.2 ; G7.0	no	no	no	no	scaffolds			TSA: GAUK01107460.1
			EdaGbX	GbX	223	B12.2 ; E10.2 ; G7.0	yes	yes	no	no	scaffolds			TSA: GAUK01093975.1 ; GAUK01025482.1
			EdaGbXL	GbXL	208	B12.2 ; G7.0	yes	yes	yes	yes	scaffolds			TSA: GAUK01065830.1
ARCHAEOGNATHA	Lepismachilis y-signata	jumping bristletail	LysHbL	HbL	172		yes	yes	yes	no	EST			EST: FN223935
COLLEMBOLA	Folsomia candida	smooth springtail	FcaHbL1	HbL	152		no	no	no	no	TSA			TSA: GAMN01036954.1 e.g. ; EV480186.1 ; EV480593.1 e.g.
			FcaHbL2	HbL	151		no	no	no	no	TSA			TSA: GAMN01003017.1 ; GASX01085265.1 ; EST: EV479637.1
			FcaHbL3	HbL	196		no	no	no	no	TSA			TSA: GAMN01027218.1 e.g.
			FcaGbXL	GbXL	partial						TSA			TSA: GASX01011170.1 ; GAMN01003058.1
REMIPEDIA	Speleonectes tulumensis		StuHbL	HbL	169		no	no	no	no	TSA			TSA: JL117411.1 ; GAJM01000452.1
"CRUSTACEA"
Copepoda	Caligus clemensi	sea louse	CclHbL	HbL	152		no	no	no	no	EST		ACO15179.1 - hemoglobin1	EST: GO403368.1 e.g.
	Lepeophtheirus salmonis	salmon louse	LsaHbL	HbL	155	B12.2 ; F4.0	no	no	no	no	contigs		ADD24200.1 - hemoglobin2	EST: HO673748.1 e.g.
			LsaGbXa	GbX	222	D4.1	yes	no	yes	no	contigs			TSA: JP311287.1
			LsaGbXb	GbX	222	D6.2 ; EF11.2	yes	yes	yes	no	contigs			TSA: JP323458.1
	Eurytemora affinis	calanoid copepod	EafHbL	HbL	partial						scaffolds	fragment of Exon2
			EafGbXL	GbXL	partial	B12.2 (partial)					scaffolds	only Exon3
Branchiopoda	Daphnia pulex	water flea	DpuHb1 D1-D2	HbL	202+149	B12.2 ; G7.0	no	no	no	no	scaffolds		EFX88087.1 - hypothetical protein	EST: FE313871.1 e.g.
			Dpu Hb2-Hb11 (di-domain)	HbL			no	no	no	no	scaffolds
			DpuHbA	HbL	149	B12.2 ; E6.0 ; G7.0	no	no	no	no	scaffolds		EFX66729.1 - hypothetical protein	EST: FE388199.1 e.g.
			DpuHbB	HbL	141	no intron	no	no	no	no	scaffolds		EFX63565.1 - hypothetical protein	EST: FE328794.1 e.g.
			DpuHbC	HbL	252	NA27.0 ; B12.2 ; G7.0	no	no	no	no	scaffolds		EFX84256.1 - hypothetical protein	EST: FE404098.1 e.g.
			DpuHbD	HbL	149	B12.2 ; E6.0 ; G7.0	no	no	no	no	scaffolds		EFX84218.1 - hypothetical protein	EST: FE374279.1 e.g.
			DpuHbE	HbL	226	NA27.0 ; B12.2 ; G7.0	no	no	no	no	scaffolds		EFX83989.1 - hypothetical protein	EST: FE390998.1 e.g.
			DpuHbF	HbL	208	NA28.0 ; B12.2 ; G7.0	no	no	no	no	scaffolds		EFX83911.1 - hypothetical protein	EST: FE306671.1 e.g.
			DpuHbG	HbL	196	NA30.0 ; B12.2 ; G7.0	no	no	no	no	scaffolds		EFX83724.1 - hypothetical protein	EST: FE366280.1 e.g.
			DpuHbH	HbL	196	B12.2 ; E6.0 ; G7.0	no	no	no	no	scaffolds		EFX76292.1 - hypothetical protein
			DpuHbI	HbL	partial	NA18.0 (partial)	no	no	no	no	scaffolds		EFX73609.1 (partial) - hypothetical protein
			DpuHbJ	HbL	partial	NA18.0 (partial)	no	no	no	no	scaffolds		EFX73536.1 (partial) - hypothetical protein
			DpuHbK	HbL	178	B12.2 ; G7.0	no	no	no	no	scaffolds		EFX69056.1 - hypothetical protein	EST: FE405312.1
			DpuGbX	GbX	227	A12.2 ; B12.2 ; E10.2 ; G7.0	no	no	no	no	scaffolds		EFX89882.1 ; EFX89883.1 (splitted) - hypothetical protein	EST: FE407975.1 ; FE368657.1 e.g.
			DpuGbXL	GbXL	206	B12.2 ; G7.0	yes	yes	yes	yes	scaffolds		EFX88596.1 ; EFX88598.1 (splitted) - hypothetical protein
	Artemia salina	brine shrimp	AsaHbC1 D1-D9	HbL	1430		no	no	no	no	single sequence (mRNA)		AAC96001.1 - hemoglobin C1 polymer precursor
			AsaHbT1 D1-D9	HbL	1430		no	no	no	no	single sequence (mRNA)		AAC96002.1 - hemoglobin T1 polymer precursor
Malacostraca	Carcinus maenas	green crab	CmaHbL	HbL	189		yes	yes	yes	no	single sequence (mRNA)		CBN88274.1 -hemoglobin	EST: DW251077.1 e.g.
			CmaGbXL	GbXL	196		yes	yes	yes	yes	EST			EST: DW250579.1 ; DW250527.1
	Hyalella azteca	scud	Haz HbL	HbL	partial	B12.2 ; G7.0 (partial)					scaffolds	Start and Exon3 missing
			Haz GbXa	GbX	partial	B12.2 ; E10.2 ; G7.0 (partial)	yes	yes	yes	no	scaffolds	Exon3 missing
			Haz GbXb	GbX	234	B12.2 ; E10.2 ; G7.0	no	no	no	no	scaffolds
			Haz GbXLa	GbXL	288	B12.2 ; G7.0	yes	yes	yes	no	scaffolds
			Haz GbXLb	GbXL	partial	B12.2 (partial)	yes	yes	yes	no	scaffolds	only Exon1
MYRIAPODA	Scolopendra subspinipes	Vietnamese centipede	SsuHbL	HbL	182		yes	yes	no	no	SRA	SRX390596		TSA: GBIM01012588.1
	Strigamia maritima	European centipede	SmaHbL	HbL	181	B12.2 ; G7.0	yes	yes	no	no	scaffolds
			SmaGbX	GbX	209	B12.2 ; G7.0	no	yes	yes	no	scaffolds
			SmaGbXL	GbXL	203	B12.2 ; G7.0	yes	no	yes	yes	scaffolds
CHELICERATA	Mastigoproctus giganteus	giant whipscorpion	MgiHbL	HbL	163		no	no	no	no	TSA			TSA: GDAQ01001276.1
	Scorpiops jendeki	scorpion	SjeHbL	HbL	180		no	yes	yes	no	EST			EST: GH548125.1
	Centruroides exilicauda	bark scorpion	CexHbL1	HbL	177	B12.2 ; G7.0	yes	yes	yes	no	scaffolds
			CexHbL2	?	178	B12.2 ; G7.0	yes	yes	yes	yes	scaffolds
			CexHbL3	?	179	B12.2 ; G7.0	no	yes	yes	yes	scaffolds
			CexGbXa	GbX	202	B12.2 ; G7.0	no	yes	yes	yes	scaffolds
			CexGbXb	GbX	187	B12.2 ; G7.0	yes	yes	yes	yes	scaffolds
			CexGbXLa	GbXL	191	B12.2 ; G7.0	yes	yes	yes	yes	scaffolds
			CexGbXLb	GbXL	202	B12.2 ; G7.0	yes	yes	yes	no	scaffolds
	Ixodes scapularis	black-legged tick	IscHbL1	HbL	177	EF1.2 ; HC2.0	yes	yes	no	no	scaffolds		XP_002413033.1 - hemoglobin
			IscHbL2	HbL	184	EF12.0	no	no	no	no	scaffolds		XP_002414906.1 - globin
			IscHbL3	HbL	168	B12.2 ; G7.0	yes	yes	yes	no	scaffolds			TSA: GBBN01027313.1; EST: EW878195.1
			IscHbL4	HbL	169	no intron	yes	yes	yes	no	scaffolds		XP_002414692.1 - cytoglobin
			IscHbL5	?	200	B12.2 ; G7.0	yes	no	no	no	scaffolds		XP_002410177.1 (partial) - neuroglobin	TSA: GBBN01007757.1
			IscGbXL	GbXL	208	B12.2 ; G7.0	yes	yes	yes	yes	scaffolds		XP_002405154.1 - cytoglobin-1	TSA: GBBN01007196.1
	Metaseiulus occidentalis	western predatory mite	MocHbL1	HbL	154	B12.2 ; F5.0 ; G7.0	yes	no	no	no	scaffolds		XP_003738593.1 - globin-like
			MocHbL2	HbL	partial	G7.0 (partial)					scaffolds
			MocGbXL	GbXL	202	CD3.2;G7.0	yes	yes	yes	yes	scaffolds		XP_003738429.1 - neuroglobin-like
OSTRACODA	Cypridininae spec	mussel shrimp	CspHbL1	HbL	partial		yes	yes	yes	no	transcriptome	Oakley et al. 2012		TSA: JL208820.1 ; JL233981.1
	Puriana spec	mussel shrimp	PspHbL1	HbL	partial						transcriptome	Oakley et al. 2012
			PspHbL2	HbL	163		no	no	no	yes	transcriptome	Oakley et al. 2012
			PspHbL3	HbL	partial		no	no	no	no	transcriptome	Oakley et al. 2012
			PspGbXL	GbXL	partial						transcriptome	Oakley et al. 2012
	Cytherelloidea californica	mussel shrimp	CcalHbL1	HbL	180		no	no	no	no	transcriptome	Oakley et al. 2012
			CcalHbL2	HbL	180		no	no	no	no	transcriptome	Oakley et al. 2012
			CcalHbL3	HbL	184		yes	yes	yes	no	transcriptome	Oakley et al. 2012
TARDIGRADA	Richtersius coronifer		RcoHbL	HbL	partial		yes	yes	yes	no	DMP	DMPC4999813
	Milnesium tardigradum		MtaHbL	HbL	partial						TSA		EZ761847.1
			MtaGbXL	GbXL	190		yes	yes	yes	no	TSA		EZ761189.1
DEUTEROSTOMIA
Hemichordata	Saccoglossus kowalevskii	acorn worm	SkoGb1	HbL	155	B12.2 ; G7.0	no	no	no	no			NP_00116160
			SkoGb2	HbL	183	B12.2 ; G7.0	no	no	no	no			XP_002732485
			SkoGb3	HbL	151	B12.2 ; G7.0	no	no	no	no			XP_002732488
			SkoGb4	HbL	151	B12.2 ; G7.0	no	no	no	no			XP_002732489
			SkoGb5	HbL	224	NA52.0 ; B12.2 ; G7.0	no	no	no	no			XP_002732490
			SkoGb6	GbXL	183	B12.2 ; G7.0	yes	yes	yes	yes			XP_002733371
			SkoGb7	GbX	204	B12.2 ; G7.0	yes	yes	yes	yes			XP_002739222
			SkoGb8	GbX	243	B12.2 ; G7.0	no	no	no	no			XP_002739227
			SkoGb9	GbX	180	B12.2 ; G7.0	yes	yes	yes	no			XP_002739228
			SkoGb10	GbX	163	B12.2 ; G7.0	yes	yes	yes	yes			XP_002739229
			SkoGb11	?	193	no intron	yes	yes	yes	yes			XP_006818069.1
			SkoGb12	?	189	no intron	yes	yes	yes	yes			XP_006822018.1
			SkoGb13	?	191	no intron	yes	yes	yes	yes			XP_006823444.1
			SkoGb14	?	200	no intron	yes	yes	yes	yes			XP_006812324.1
			SkoGb15	GbXL	242	B12.2 ; G7.0	yes	yes	yes	yes			XP_006822139.1
			SkoGb16	GbX	174	B12.2 ; G7.0	yes	yes	yes	yes			XP_006822138.1
Tunicata	Ciona intestinalis	sea squirt	CinGb1	HbL	156	B12.2. ; E10.2 ; G7.0	no	no	no	no			CAD68145
			CinGb2	HbL	159	B12.2. ; E10.2	no	no	no	no			CAD68146
			CinGb3	HbL	153	B12.2. ; E10.2 ; G7.0	no	no	no	no			CAD68147
			CinGb4	HbL	293	B12.2. ; E10.2 ; G7.0	no	no	no	no			CAD89600
Cephalochordata	Branchiostoma floridae	lancelet (Amphioxus)	BflGb1	HbL	204	B12.2 ; G7.0 ; HC13.2	yes	yes	yes	no			CBL51550
			BflGb2	HbL	201	B12.2 ; G7.0 ; HC13.2	yes	yes	no	no			CBL51551
			BflGb3	GbXL	181	B12.2 ; G7.0	yes	yes	yes	yes			CBL51552
			BflGb4	Ngb	187	B12.2 ; G7.0	no	no	no	no			CBL51553
			BflGb5	HbL	185	B12.2 ; G7.0 ; HC13.2	no	yes	no	no			CBL51554
			BflGb6	GbXL	181	B12.2 ; G7.0	yes	yes	yes	yes			CBL51555
			BflGb7	HbL	145	B12.2 ; E11.0 ; G7.0	no	no	no	no			CBL51556
			BflGb8	?	165	B12.2 ; E18.0 ; G7.0	no	no	no	no			CBL51557
			BflGb9	HbL	178	B12.2 ; G7.0	yes	yes	yes	no			CBL51558
			BflGb10	HbL	142	B12.2 ; E11.0 ; G7.0	no	no	no	no			CBL51559
			BflGb11	HbL	138	PC ; B12.2 ; E11.0 ; G7.0	no	no	no	no			CBL51560
			BflGb12	GbXL	190	B12.2 ; E20.1 ; G7.0	yes	yes	yes	no			CBL51561
			BflGb13	GbXL	188	NA17.2 ; B12.2 ; E8.1 ; G7.0	yes	yes	yes	yes			CBL51562
			BflGb14	GbXL	236	B12.2 ; G7.0	yes	yes	yes	no			CBL51563
			BflGb15	HbL	142	B12.2 ; E11.0 ; G7.0	no	no	no	no			CBL51564
Vertebrates	Homo sapiens	human	HsaNgb	Ngb	151	B12.2 ; E11.0 ; G7.0	no	no	no	no			NP_067080
			HsaHbA	HbL	142	B12.2 ; G7.0	no	no	no	no			NP_000549
			HsaHbB	HbL	147	B12.2 ; G7.0	no	no	no	no			NP_000509
			HsaCygb	HbL	190	B12.2 ; G7.0	no	no	no	no			NP_599030
			HsaMb	HbL	154	B12.2 ; G7.0	no	yes	no	no			NP_976311
	Danio rerio	zebrafish	DreNgb	Ngb	159	B12.2 ; E11.0 ; G7.0	no	no	no	no			NP_571928
			DreHbA	HbL	143	B12.2 ; G7.0	no	no	no	no			NP_571332
			DreHbB	HbL	148	B12.2 ; G7.0	no	no	no	no			NP_571095
			DreCygb	HbL	174	B12.2 ; G7.0	no	no	no	no			NP_694484
			DreMb	HbL	147	B12.2 ; G7.0	no	no	no	no			NP_956880
			DreGbX	GbX	200	B12.2 ; E10.2; G7.0 ; H10.0	yes	yes	yes	yes			NP_001012261
	Callorhinchus milii	elephant shark	CmiHbA	HbL	140		no	no	no	no			NP_001279707.1
			CmiHbB	HbL	142		no	no	no	no			NP_001279713.1
			CmiCygb	HbL	177		no	no	no	no			XP_007883271.1
			CmiMb	HbL	149		no	no	no	no			AFK11040.1
			CmiGbY	HbL	158		no	no	no	no			NP_001279719.1
			CmiGbX1	GbX	193		yes	yes	yes	yes			XP_007891388.1
			CmiGbX2	GbX	234		yes	yes	yes	yes			AKU74647.1
	Lepisosteus oculatus	spottet gar	LocGbX1	GbX	204		yes	yes	yes	yes			ENSLOCG00000014709
			LocGbX2	GbX	200		yes	yes	yes	yes			ENSLOCG00000012798
	Xenopus tropicalis	frog	XtrGbX	GbX	200	B12.2 ; E10.2 ; G7.0 ; H10.0	yes	yes	yes	yes			NP_001011196
			XtrGbY	HbL	156	B12.2 ; G7.0	no	no	no	no			XP_002941240
	Ornithorhynchus anatinus	platypus	OanGbY	HbL	154		no	no	no	no		Hoffmann et al. 2012
	Gallus gallus	chicken	GgaGbE	HbL	151	B12.2 ; G7.0	no	no	no	no			NP_001008786
	Meleagris gallopavo	turkey	MgaGbE	HbL	150	B12.2 ; G7.0	no	no	no	no			XP_003202379
OUTGROUP
Plants	Medicago sativa	alfalfa (lucerne)	MsaLegHb	Outgroup	147		no	no	no	no			P09187.1
	Lupinus luteus	yellow lupine	LluLegHb	Outgroup	154		no	no	no	no			P02240.2
	Casuarina glauca	swamp oak	CglHb1	Outgroup	152		no	no	no	no			P08054.2
